# Supplementary material for: Ice Templated PEG–Alginate Double-Network Cryogels with Tunable Mechanics and Degradation for Soft Tissue Engineering
Source: Gels. 2026 Jun 13;12(6):533. doi: 10.3390/gels12060533 (PMC13299618; doi:10.3390/gels12060533)
Supplement: Supplementary file 1 [file gels-12-00533-s001.zip]

Archive with 1 entries (1 files):
- gels-4240145-supplementary.pdf
